# Supplementary material for: A Universal Approach Toward Intrinsically Flexible All-Inorganic Perovskite-Gel Composites with Full-Color Luminescence
Source: Research (Wash D C). 2024 Jul 8;7:0412. doi: 10.34133/research.0412 (PMC11227898; doi:10.34133/research.0412)
Supplement: Supplementary 1 — Figs. S1 to S18 Table S1 Movie S1 [file research.0412.f1.zip]

Archive with 20 entries (20 files):
- Movie S1.mp4
- Research-supplementary_materials.docx
- S1.ai
- S10.ai
- S11.ai
- S12.ai
- S13.ai
- S14.ai
- S15.ai
- S16.ai
- S17.ai
- S18.ai
- S2.ai
- S3.ai
- S4.ai
- S5.ai
- S6.ai
- S7.ai
- S8.ai
- S9.ai
